# Supplementary material for: Identification of Novel Peptides in Distillers’ Grains as Antioxidants, α-Glucosidase Inhibitors, and Insulin Sensitizers: In Silico and In Vitro Evaluation
Source: Nutrients. 2024 Apr 25;16(9):1279. doi: 10.3390/nu16091279 (PMC11085682; doi:10.3390/nu16091279)
Supplement: Supplementary file 1 [file nutrients-16-01279-s001.zip]

Archive with 1 entries (1 files):
- nutrients-2939916-supplementary.pdf
